# Supplementary material for: Outcomes of Endoscopic Retrograde Cholangiopancreatography in End-Stage Renal Disease Patients Undergoing Hemodialysis: A Systematic Review and Pooled Analysis
Source: J Pers Med. 2022 Nov 10;12(11):1883. doi: 10.3390/jpm12111883 (PMC9697903; doi:10.3390/jpm12111883)
Supplement: Supplementary file 1 [file jpm-12-01883-s001.zip]

Archive with 1 entries (1 files):
- jpm-1886737-supplementary.pdf
